# Supplementary material for: Do Candidate Genes Mediating Conspecific Sperm Precedence Affect Sperm Competitive Ability Within Species? A Test Case in Drosophila
Source: G3 (Bethesda). 2014 Jul 16;4(9):1701–7. doi: 10.1534/g3.114.012476 (PMC4169163; doi:10.1534/g3.114.012476)
Supplement: Supporting Information [file supp_g3.114.012476_FileS1.xls]

## Sheet: P2 and fec
strn	v1e	v1wt	v2e	v2wt	v3e	v3wt	P2	p2via	fec	P2v2	P2v3	P2v2correct	P2v3correct	P2v3-P2v2
CG14891	15	0	6	14	1	22	0.837209	0.82	58	0.7	0.96	0.64	0.88	0.24
CG14891	20	0	18	10	11	22	0.52	0.51	81	0.36	0.67	0.33	0.61	0.28
CG14891	21	0	10	8	16	8	0.38	0.37	63	0.44	0.33	0.4	0.3	-0.1
CG14891	12	0	12	7	11	2	0.28	0.27	44	0.37	0.15	0.34	0.14	-0.2
CG14891	13	0	11	11	1	4	0.56	0.55	40	0.5	0.8	0.46	0.73	0.27
CG14891	10	0	8	0	9	16	0.48	0.47	43	0	0.64	0	0.59	0.59
CG14891	10	0	3	5	4	3	0.53	0.52	25	0.63	0.43	0.58	0.39	-0.19
CG14891	19	0	10	5	10	12	0.46	0.45	56	0.33	0.55	0.3	0.5	0.2
CG14891	21	0	13	13	6	9	0.54	0.53	62	0.5	0.6	0.46	0.55	0.09
CG14891	13	0	11	7	0	25	0.74	0.73	56	0.39	1	0.36	0.92	0.56
CG14891	12	0	4	47	21	25	0.74	0.73	109	0.92	0.54	0.84	0.5	-0.34
CG14891	7	0	6	21	24	21	0.58	0.57	79	0.78	0.47	0.72	0.43	-0.29
CG14891	15	0	1	28	5	18	0.88	0.86	67	0.97	0.78	0.89	0.72	-0.17
CG14891	21	0	7	16	10	10	0.6	0.59	64	0.7	0.5	0.64	0.46	-0.18
CG14891	16	0	5	17	3	19	0.82	0.8	60	0.77	0.86	0.71	0.79	0.08
CG14891	15	0	26	3	38	0	0.04	0.04	82	0.1	0	0.09	0	-0.09
CG14891	9	0	3	22	2	16	0.88	0.86	52	0.88	0.89	0.81	0.82	0.01
CG14891	20	0	4	38	16	18	0.74	0.73	96	0.9	0.53	0.83	0.49	-0.34
CG14891	25	2	15	10	18	17	0.45	0.44	87	0.4	0.49	0.37	0.45	0.08
CG14891	4	5	11	0	16	0	0	0	36	0	0	0	0	0
CG14891	18	0	9	10	18	10	0.43	0.42	65	0.53	0.36	0.49	0.33	-0.16
CG14891	15	0	6	10	14	12	0.52	0.51	57	0.63	0.46	0.58	0.42	-0.16
CG14891	3	3	1	13	1	27	0.95	0.93	48	0.93	0.96	0.85	0.88	0.03
CG14891	35	0	12	30	17	21	0.64	0.63	115	0.71	0.55	0.65	0.5	-0.15
CG14891	17	1	6	27	0	12	0.87	0.85	63	0.82	1	0.75	0.92	0.17
CG14891	7	0	11	8	12	2	0.3	0.29	40	0.42	0.14	0.39	0.13	-0.26
CG14891	33	0	3	35	10	27	0.83	0.81	108	0.92	0.73	0.84	0.67	-0.17
CG14891	15	0	10	5	14	10	0.38	0.37	54	0.33	0.42	0.3	0.39	0.09
CG31287	22	3	10.42	34.58	20.32	47.68	0.73	0.6	138	0.77	0.7	0.64	0.58	-0.06
CG31287	26	1	9.38	34.62	16.67	57.33	0.78	0.65	145	0.79	0.77	0.65	0.64	-0.01
CG31287	22	2	8.34	29.66	9.9	31.1	0.77	0.64	103	0.78	0.76	0.65	0.63	-0.02
CG31287	19	0	10.94	33.06	10.94	25.06	0.73	0.6	99	0.75	0.7	0.62	0.58	-0.05
CG31287	11	0	11.46	26.54	2.61	11.4	0.73	0.61	63	0.7	0.81	0.58	0.68	0.1
CG31287	10	0	6.25	31.75	7.82	14.19	0.77	0.64	70	0.84	0.64	0.69	0.54	-0.16
CG31287	17	0	25.01	22.99	0.52	0.48	0.48	0.4	66	0.48	0.48	0.4	0.4	0
CG31287	21	2	13.55	41.45	3.65	5.35	0.73	0.61	87	0.75	0.59	0.63	0.49	-0.13
CG31287	35	2	17.71	47.29	0.52	1.48	0.73	0.6	104	0.73	0.74	0.6	0.61	0.01
CG31287	19	1	8.34	22.66	10.94	19.06	0.68	0.57	81	0.73	0.64	0.61	0.53	-0.08
CG31287	13	0	10.42	22.58	4.17	11.83	0.7	0.58	62	0.68	0.74	0.57	0.61	0.05
CG31287	26	1	6.25	23.75	0.52	1.48	0.79	0.65	59	0.79	0.74	0.66	0.61	-0.04
CG31287	32	1	14.07	42.93	11.46	32.54	0.75	0.62	134	0.75	0.74	0.63	0.61	-0.01
CG31287	22	2	8.34	26.66	0.52	1.48	0.76	0.63	61	0.76	0.74	0.63	0.61	-0.02
CG31287	21	2	11.98	41.02	13.55	32.45	0.74	0.62	122	0.77	0.71	0.64	0.59	-0.06
CG31287	23	4	11.98	31.02	9.38	33.62	0.75	0.62	113	0.72	0.78	0.6	0.65	0.05
CG31287	19	5	20.32	59.68	0.52	1.48	0.75	0.62	106	0.75	0.74	0.62	0.61	-0.01
CG31287	3	3	10.42	35.58	5.21	24.79	0.79	0.66	82	0.77	0.83	0.64	0.69	0.04
CG31287	15	0	7.82	41.19	9.38	41.62	0.83	0.69	115	0.84	0.82	0.7	0.68	-0.02
CG31287	24	2	22.4	71.6	7.29	23.71	0.76	0.63	151	0.76	0.76	0.63	0.64	0
CG31287	26	1	16.67	56.33	15.63	49.37	0.77	0.64	165	0.77	0.76	0.64	0.63	-0.01
CG31287	27	1	19.8	67.2	10.94	25.06	0.75	0.62	151	0.77	0.7	0.64	0.58	-0.06
CG31287	21	4	15.63	32.37	5.73	16.27	0.69	0.58	95	0.67	0.74	0.56	0.61	0.05
CG31287	20	2	18.76	62.24	9.38	38.62	0.78	0.65	151	0.77	0.8	0.64	0.67	0.03
CG31287	12	2	8.86	25.14	7.29	19.71	0.74	0.61	75	0.74	0.73	0.61	0.61	-0.01
CG31287	18	2	22.4	57.6	7.82	18.19	0.71	0.59	126	0.72	0.7	0.6	0.58	-0.02
CG31287	16	1	13.55	46.45	2.08	6.92	0.77	0.64	86	0.77	0.77	0.64	0.64	0
CG31287	26	0	10.94	27.06	6.77	15.23	0.7	0.59	86	0.71	0.69	0.59	0.57	-0.02
CG31542	7	0	3.07	3.93	2.05	2.95	0.573333	0.54	19	0.56	0.59	0.52	0.55	0.03
CG31542	12	0	5.63	11.37	10.24	29.76	0.72	0.68	69	0.67	0.74	0.63	0.69	0.06
CG31542	14	0	5.12	15.88	12.29	25.71	0.7	0.66	73	0.76	0.68	0.71	0.64	-0.07
CG31542	14	0	5.63	14.37	8.71	24.29	0.73	0.68	67	0.72	0.74	0.67	0.69	0.02
CG31542	8	0	3.59	12.41	10.24	39.76	0.79	0.74	74	0.78	0.8	0.73	0.75	0.02
CG31542	6	0	5.12	8.88	5.63	9.37	0.63	0.59	35	0.63	0.62	0.59	0.58	-0.01
CG31542	13	0	5.12	8.88	19.46	42.54	0.68	0.63	89	0.63	0.69	0.59	0.65	0.06
CG31542	13	0	3.07	7.93	7.68	26.32	0.76	0.71	58	0.72	0.77	0.67	0.72	0.05
CG31542	10	0	7.68	14.32	10.24	25.76	0.69	0.65	68	0.65	0.72	0.61	0.67	0.06
CG31542	25	0	4.61	9.39	2.56	5.44	0.67	0.63	47	0.67	0.68	0.63	0.64	0.01
CG31542	12	0	9.22	18.78	6.66	15.34	0.68	0.64	62	0.67	0.7	0.63	0.66	0.03
CG31542	15	0	7.17	14.83	16.39	29.61	0.65	0.61	83	0.67	0.64	0.63	0.6	-0.03
CG31542	23	0	9.73	13.27	12.8	37.2	0.69	0.65	96	0.58	0.74	0.54	0.69	0.15
CG31542	10	0	8.71	10.29	5.12	7.88	0.57	0.53	42	0.54	0.61	0.51	0.57	0.06
CG31542	10	0	7.68	26.32	6.66	20.34	0.76	0.72	71	0.77	0.75	0.72	0.7	-0.02
CG31542	6	0	11.78	23.22	6.15	14.85	0.68	0.64	62	0.66	0.71	0.62	0.66	0.04
CG31542	9	0	6.66	23.34	3.07	5.93	0.75	0.7	48	0.78	0.66	0.73	0.62	-0.11
CG31542	7	0	11.78	25.22	13.32	27.68	0.68	0.64	85	0.68	0.68	0.64	0.64	0
CG31542	12	0	8.19	17.81	10.76	27.24	0.7	0.66	76	0.68	0.72	0.64	0.67	0.03
CG31542	22	0	17.41	17.59	1.02	2.98	0.53	0.49	61	0.5	0.74	0.47	0.69	0.22
CG31542	16	0	6.66	14.34	7.68	24.32	0.73	0.68	69	0.68	0.76	0.64	0.71	0.07
CG31542	8	0	4.1	12.9	4.61	22.39	0.8	0.75	52	0.76	0.83	0.71	0.78	0.07
CG31542	11	0	2.05	18.95	11.78	51.22	0.84	0.78	95	0.9	0.81	0.84	0.76	-0.08
CG31542	17	0	6.15	18.85	9.73	36.27	0.78	0.73	88	0.75	0.79	0.7	0.74	0.04
CG3158	0	34	29	2	35	0	0.97	0.97	100	0.94	1	1.05	1.13	0.08
CG3158	0	42	17	4	27	0	0.92	0.92	90	0.81	1	0.91	1.13	0.22
CG3158	1	17	8	2	31	0	0.95	0.95	59	0.8	1	0.9	1.13	0.23
CG3158	1	8	3	3	29	0	0.91	0.91	44	0.5	1	0.56	1.13	0.57
CG3158	0	33	17	6	41	0	0.91	0.91	97	0.74	1	0.83	1.13	0.3
CG3158	0	30	13	5	51	1	0.91	0.91	100	0.72	0.98	0.81	1.11	0.3
CG3158	1	31	16	5	58	0	0.94	0.94	111	0.76	1	0.86	1.13	0.27
CG3158	0	13	13	6	42	0	0.9	0.9	74	0.68	1	0.77	1.13	0.36
CG3158	0	28	4	17	30	10	0.56	0.56	89	0.19	0.75	0.21	0.85	0.64
CG3158	0	27	13	1	38	1	0.96	0.96	80	0.93	0.97	1.05	1.1	0.05
CG3158	0	32	27	0	38	0	1	1	97	1	1	1.13	1.13	0
CG3158	0	30	21	3	41	0	0.95	0.95	95	0.88	1	0.99	1.13	0.14
CG3158	0	29	8	10	38	1	0.81	0.81	86	0.44	0.97	0.5	1.1	0.6
CG3158	1	19	5	18	2	8	0.21	0.21	53	0.22	0.2	0.25	0.23	-0.02
CG3158	0	9	0	0	6	0	1	1	15
CG3158	0	16	32	6	46	1	0.92	0.92	101	0.84	0.98	0.95	1.1	0.15
CG3158	0	25	21	6	48	0	0.92	0.92	100	0.78	1	0.88	1.13	0.25
CG3158	0	28	0	30	2	44	0.03	0.03	104	0	0.04	0	0.05	0.05
CG3158	0	33	17	0	48	0	1	1	98	1	1	1.13	1.13	0
CG6255	12	0	0.64	18.36	0	5	0.97	0.89	36	0.97	1	0.89	0.92	0.03
CG6255	24	0	5.09	11.91	0.64	0.36	0.68	0.63	42	0.7	0.36	0.64	0.33	-0.31
CG6255	20	0	6.36	16.64	1.91	2.09	0.69	0.64	47	0.72	0.52	0.66	0.48	-0.18
CG6255	10	0	1.91	13.09	6.36	17.64	0.79	0.72	49	0.87	0.74	0.8	0.68	-0.12
CG6255	20	0	1.91	2.09	0.64	0.36	0.49	0.45	25	0.52	0.36	0.48	0.33	-0.15
CG6255	12	0	6.99	15.01	2.54	2.46	0.65	0.59	39	0.68	0.49	0.62	0.45	-0.17
CG6255	5	0	0	0	0.64	2.36	0.79	0.72			0.79	0	0.72	0.72
CG6255	25	2	2.54	9.46	10.81	20.19	0.69	0.63	70	0.79	0.65	0.72	0.6	-0.12
CG6255	5	0	3.81	7.19	5.72	7.28	0.6	0.55	29	0.65	0.56	0.6	0.51	-0.09
CG6255	8	1	1.27	5.73	1.91	2.09	0.71	0.65	20	0.82	0.52	0.75	0.48	-0.27
CG6255	9	0	7.63	14.37	10.17	17.83	0.64	0.59	59	0.65	0.64	0.6	0.59	-0.01
CG6255	36	0	24.79	16.21	8.9	5.1	0.39	0.36	91	0.4	0.36	0.37	0.33	-0.04
CG6255	20	0	12.71	11.29	5.09	5.91	0.49	0.45	55	0.47	0.54	0.43	0.5	0.07
CG6255	24	0	7.63	15.37	12.71	21.29	0.64	0.59	81	0.67	0.63	0.61	0.58	-0.03
CG6255	23	0	10.17	14.83	13.35	18.65	0.59	0.54	80	0.59	0.58	0.54	0.53	-0.01
CG6255	7	0	6.36	14.64	5.72	18.28	0.73	0.67	52	0.7	0.76	0.64	0.7	0.06
CG6255	17	0	3.81	18.19	5.09	12.91	0.78	0.71	57	0.83	0.72	0.76	0.66	-0.1
CG6255	14	0	5.09	16.91	12.08	24.92	0.71	0.65	73	0.77	0.67	0.71	0.61	-0.1
CG6255	20	0	11.44	11.56	7.63	15.37	0.59	0.54	66	0.5	0.67	0.46	0.61	0.15
CG6255	26	0	7.63	27.37	10.81	15.19	0.7	0.64	87	0.78	0.58	0.72	0.53	-0.19
CG7362	12	0	4.28	10.72	9.63	25.37	0.72	0.68	62	0.71	0.72	0.67	0.68	0.01
CG7362	18	0	4.81	9.19	6.42	14.58	0.68	0.64	53	0.66	0.69	0.62	0.65	0.03
CG7362	2	0	1.6	5.4	6.42	18.58	0.75	0.71	34	0.77	0.74	0.73	0.7	-0.03
CG7362	11	0	3.74	13.26	8.56	33.44	0.79	0.75	70	0.78	0.8	0.74	0.76	0.02
CG7362	19	0	9.09	20.91	9.09	25.91	0.72	0.68	84	0.7	0.74	0.66	0.7	0.04
CG7362	13	0	6.42	9.58	14.44	33.56	0.67	0.64	77	0.6	0.7	0.57	0.66	0.09
CG7362	26	0	10.16	14.84	12.3	35.7	0.69	0.65	99	0.59	0.74	0.56	0.7	0.14
CG7362	21	0	9.09	16.91	12.3	36.7	0.71	0.67	96	0.65	0.75	0.61	0.71	0.1
CG7362	27	0	8.56	21.44	16.58	28.42	0.66	0.63	102	0.71	0.63	0.67	0.59	-0.08
CG7362	25	0	6.95	12.05	15.51	33.49	0.67	0.63	93	0.63	0.68	0.59	0.64	0.05
CG7362	6	0	7.49	13.51	4.28	20.72	0.74	0.7	52	0.64	0.83	0.6	0.78	0.18
CG7362	14	0	2.67	15.33	8.56	27.44	0.79	0.75	68	0.85	0.76	0.8	0.72	-0.08
CG7362	6	0	8.02	14.98	8.02	17.98	0.67	0.64	55	0.65	0.69	0.61	0.65	0.04
CG7362	13	0	6.95	21.05	9.09	40.91	0.79	0.75	91	0.75	0.82	0.71	0.77	0.06
CG7362	13	0	9.09	22.91	5.35	24.65	0.77	0.72	75	0.72	0.82	0.68	0.77	0.09
CG7362	8	0	3.74	13.26	13.91	32.09	0.72	0.68	71	0.78	0.7	0.74	0.66	-0.08
CG7362	6	0	5.35	22.65	4.81	21.19	0.81	0.77	60	0.81	0.81	0.76	0.76	0
CG7362	10	0	3.21	9.79	5.88	26.12	0.8	0.75	55	0.75	0.82	0.71	0.77	0.06
CG7362	17	0	4.81	16.19	16.58	34.42	0.7	0.66	89	0.77	0.67	0.73	0.63	-0.1
CG7362	10	0	6.42	26.58	11.23	31.77	0.77	0.72	86	0.81	0.74	0.76	0.7	-0.06
CG7362	18	0	7.49	16.51	9.63	26.37	0.71	0.67	78	0.69	0.73	0.65	0.69	0.04
CG7478	18	0	14.72	11.28	11.04	26.96	0.6	0.55	82	0.43	0.71	0.39	0.65	0.26
CG7478	7	0	5.15	7.85	8.83	11.17	0.58	0.53	40	0.6	0.56	0.55	0.51	-0.04
CG7478	21	0	13.25	13.75	24.29	31.71	0.55	0.5	104	0.51	0.57	0.47	0.52	0.05
CG7478	21	0	2.94	20.06	1.47	50.53	0.94	0.86	96	0.87	0.97	0.8	0.89	0.09
CG7478	15	0	7.36	9.64	4.42	27.58	0.76	0.7	64	0.57	0.86	0.52	0.79	0.27
CG7478	29	0	18.4	16.6	4.42	6.58	0.5	0.46	75	0.47	0.6	0.43	0.55	0.12
CG7478	11	0	14.72	16.28	19.14	31.86	0.59	0.54	93	0.53	0.62	0.49	0.57	0.08
CG7478	17	0	16.93	18.07	17.67	34.33	0.6	0.55	104	0.52	0.66	0.48	0.61	0.13
CG7478	11	0	5.15	14.85	11.78	30.22	0.73	0.67	73	0.74	0.72	0.68	0.66	-0.02
CG7478	18	0	10.31	17.69	17.67	32.33	0.64	0.59	96	0.63	0.65	0.58	0.6	0.02
CG7478	10	0	9.57	16.43	8.1	20.9	0.68	0.62	65	0.63	0.72	0.58	0.66	0.08
CG7478	16	0	5.15	5.85	8.1	23.9	0.69	0.64	59	0.53	0.75	0.49	0.69	0.2
CG7478	20	0	9.57	21.43	8.83	15.17	0.67	0.61	75	0.69	0.63	0.63	0.58	-0.05
CG7478	28	0	17.67	23.33	19.14	34.86	0.61	0.56	123	0.57	0.65	0.52	0.6	0.08
CG7478	21	1	7.36	9.64	7.36	7.64	0.54	0.5	54	0.57	0.51	0.52	0.47	-0.05
CG7478	12	0	5.89	8.11	14.72	25.28	0.62	0.57	66	0.58	0.63	0.53	0.58	0.05
CG7478	25	1	6.63	8.37	14.72	29.28	0.64	0.59	85	0.56	0.67	0.51	0.62	0.11
CG7478	0	0	2.21	3.79	10.31	17.69	0.63	0.58	34	0.63	0.63	0.58	0.58	0
CG7478	25	0	7.36	9.64	15.46	35.54	0.66	0.61	93	0.57	0.7	0.52	0.64	0.12
CG7478	19	1	5.15	7.85	15.46	22.54	0.6	0.55	71	0.6	0.59	0.55	0.54	-0.01
CG7478	17	0	13.99	12.01	16.93	27.07	0.56	0.51	87	0.46	0.62	0.42	0.57	0.15
CG7478	28	0	7.36	19.64	7.36	23.64	0.75	0.69	86	0.73	0.76	0.67	0.7	0.03
CG7478	30	0	2.21	33.79	2.21	38.79	0.94	0.87	107	0.94	0.95	0.86	0.87	0.01
CG7478	32	0	15.46	9.54	19.88	17.12	0.43	0.39	94	0.38	0.46	0.35	0.42	0.07
CG7478	7	0	5.15	8.85	16.93	26.07	0.61	0.56	64	0.63	0.61	0.58	0.56	-0.02
CG7478	27	0	7.36	11.64	16.93	28.07	0.62	0.57	91	0.61	0.62	0.56	0.57	0.01
CG7478	19	0	6.63	20.37	3.68	29.32	0.83	0.76	79	0.75	0.89	0.69	0.82	0.13
CG7478	21	0	3.68	18.32	5.15	26.85	0.84	0.77	75	0.83	0.84	0.76	0.77	0.01
CG7478	11	0	9.57	11.43	7.36	14.64	0.61	0.56	54	0.54	0.67	0.5	0.62	0.12
CG7478	13	0	15.46	23.54	15.46	29.54	0.63	0.58	97	0.6	0.66	0.55	0.61	0.06
CG7478	32	0	7.36	18.64	13.99	26.01	0.68	0.62	98	0.72	0.65	0.66	0.6	-0.06
CG7478	34	1	8.1	21.9	13.25	41.75	0.75	0.69	120	0.73	0.76	0.67	0.7	0.03
CG7478	26	1	12.51	6.49	1.47	4.53	0.44	0.4	52	0.34	0.75	0.31	0.69	0.38
CG7478	50	0	13.99	17.01	13.25	26.75	0.62	0.57	121	0.55	0.67	0.51	0.62	0.11
CG7478	28	0	7.36	10.64	2.94	10.06	0.67	0.61	59	0.59	0.77	0.54	0.71	0.17
CG7478	18	1	5.15	14.85	13.25	22.75	0.67	0.62	75	0.74	0.63	0.68	0.58	-0.1
ebony	0	33	2	2	35	2	0.9	1	74	0.5	0.95	0.56	1.07	0.51
ebony	0	14	20	7	28	0	0.87	0.98	69	0.74	1	0.84	1.13	0.29
ebony	0	20	1	15	21	29	0.33	0.37	86	0.06	0.42	0.07	0.47	0.4
ebony	0	5	8	0	6	6	0.7	0.79	25	1	0.5	1.13	0.56	-0.57
ebony	0	20	18	0	39	0	1	1	77	1	1	1.13	1.13	0
ebony	0	19	19	3	7	22	0.51	0.58	70	0.86	0.24	0.97	0.27	-0.7
ebony	0	35	6	19	15	15	0.38	0.43	90	0.24	0.5	0.27	0.56	0.29
ebony	0	17	0	22	11	19	0.21	0.24	69	0	0.37	0	0.41	0.41
ebony	0	28	16	8	38	4	0.82	0.92	94	0.67	0.9	0.75	1.02	0.27
ebony	0	32	16	12	46	5	0.78	0.88	111	0.57	0.9	0.64	1.02	0.38
ebony	0	22	27	0	43	0	1	1	92	1	1	1.13	1.13	0
ebony	0	4	12	6	28	1	0.85	0.96	51	0.67	0.97	0.75	1.09	0.34
ebony	0	9	3	6	26	10	0.64	0.72	54	0.33	0.72	0.38	0.81	0.43
ebony	0	30	9	11	17	12	0.53	0.6	79	0.45	0.59	0.51	0.66	0.15
ebony	0	28	18	10	42	1	0.85	0.96	99	0.64	0.98	0.72	1.1	0.38
wt	27	0	4	26	0	41	0.94	0.84	98	0.87	1	0.78	0.9	0.12
wt	5	0	1	15	1	17	0.94	0.84	39	0.94	0.94	0.84	0.84	0
wt	29	0	2	32	1	43	0.96	0.86	107	0.94	0.98	0.84	0.88	0.04
wt	14	0	3	34	1	59	0.96	0.86	111	0.92	0.98	0.83	0.88	0.05
wt	21	0	1	28	1	51	0.98	0.88	102	0.97	0.98	0.87	0.88	0.01
wt	28	0	0	21	0	49	1	0.9	98	1	1	0.9	0.9	0
wt	25	0	1	22	1	65	0.98	0.88	114	0.96	0.98	0.86	0.88	0.02
wt	17	0	1	23	0	51	0.99	0.89	92	0.96	1	0.86	0.9	0.04
wt	24	0	12	33	1	65	0.88	0.79	135	0.73	0.98	0.66	0.88	0.22
wt	12	0	10	18	3	42	0.82	0.74	85	0.64	0.93	0.58	0.84	0.26
wt	14	0	0	16	3	26	0.93	0.84	59	1	0.9	0.9	0.81	-0.09
wt	10	0	3	14	1	47	0.94	0.84	75	0.82	0.98	0.74	0.88	0.14
wt	17	0	4	20	1	57	0.94	0.84	99	0.83	0.98	0.75	0.88	0.13
wt	15	0	5	29	10	35	0.81	0.73	94	0.85	0.78	0.76	0.7	-0.06
wt	22	0	7	20	1	53	0.9	0.81	103	0.74	0.98	0.66	0.88	0.22
wt	3	0	0	20	1	8	0.97	0.87	32	1	0.89	0.9	0.8	-0.1
wt	10	0	0	35	1	54	0.99	0.89	100	1	0.98	0.9	0.88	-0.02
wt	3	0	0	4	1	10	0.93	0.84	18	1	0.91	0.9	0.82	-0.08
wt	9	0	4	38	3	50	0.93	0.84	104	0.9	0.94	0.81	0.84	0.03
wt	14	0	1	38	1	41	0.98	0.88	95	0.97	0.98	0.87	0.88	0.01
wt	8	0	2	26	3	50	0.94	0.84	89	0.93	0.94	0.84	0.84	0
wt	13	0	1	34	4	19	0.91	0.82	71	0.97	0.83	0.87	0.75	-0.12
wt	13	0	1	31	1	28	0.97	0.87	74	0.97	0.97	0.87	0.87	0
wt	19	0	4	31	0	29	0.94	0.84	83	0.89	1	0.8	0.9	0.1
wt	12	0	0	23	0	30	1	0.9	65	1	1	0.9	0.9	0
wt	4	0	3	16	1	32	0.92	0.83	56	0.84	0.97	0.75	0.87	0.12
wt	18	3	2	15	1	21	0.92	0.83	60	0.88	0.95	0.79	0.85	0.06
wt	5	8	2	35	1	20	0.95	0.85	71	0.95	0.95	0.85	0.85	0
wt	13	0	0	25	1	19	0.98	0.88	58	1	0.95	0.9	0.85	-0.05
wt	23	7	1	36	1	27	0.97	0.87	95	0.97	0.96	0.87	0.86	-0.01
wt	35	0	12	15	7	32	0.71	0.64	101	0.56	0.82	0.5	0.74	0.24
wt	11	0	1	31	2	41	0.96	0.86	86	0.97	0.95	0.87	0.85	-0.02
wt	15	0	0	34	2	54	0.98	0.88	105	1	0.96	0.9	0.86	-0.04
wt	12	0	1	3	0	0	0.75	0.67	16	0.75		0.67
wt	9	0	2	21	2	27	0.92	0.83	61	0.91	0.93	0.82	0.84	0.02
wt	12	0	1	23	2	51	0.96	0.86	89	0.96	0.96	0.86	0.86	0
wt	11	1	0	20	1	36	0.98	0.88	69	1	0.97	0.9	0.87	-0.03
wt	21	1	1	21	0	35	0.98	0.88	79	0.95	1	0.85	0.9	0.05
wt	17	0	2	19	3	49	0.93	0.84	90	0.9	0.94	0.81	0.84	0.03
wt	15	0	3	6	5	30	0.82	0.74	59	0.67	0.86	0.6	0.77	0.17
wt	12	2	1	36	2	42	0.96	0.86	95	0.97	0.95	0.87	0.85	-0.02
wt	25	0	2	39	2	34	0.95	0.85	102	0.95	0.94	0.85	0.84	-0.01
wt	6	0	3	32	1	46	0.95	0.85	88	0.91	0.98	0.82	0.88	0.06
wt	17	0	3	26	1	62	0.96	0.86	109	0.9	0.98	0.81	0.88	0.07
wt	25	1	0	30	1	44	0.99	0.89	101	1	0.98	0.9	0.88	-0.02
wt	18	0	1	31	1	31	0.97	0.87	82	0.97	0.97	0.87	0.87	0
wt	22	0	2	34	3	49	0.94	0.84	110	0.94	0.94	0.84	0.84	0
wt	19	2	0	37	3	56	0.97	0.87	117	1	0.95	0.9	0.85	-0.05

## Sheet: viability
Gene	e	wt	e	wt	ratio e	ratio wt	fec	fec<20	(1-k)	k
CG14891	29	30	21	28	0.462963	0.537037	108	FALSE
CG14891	24	33	22	27	0.433962	0.566038	106	FALSE
CG14891	41	44	30	19	0.529851	0.470149	134	FALSE
CG14891	38	42	16	22	0.457627	0.542373	118	FALSE
CG14891	29	34	32	27	0.5	0.5	122	FALSE
CG14891	48	45	14	16	0.504065	0.495935	123	FALSE
CG14891	30	30	28	29	0.495726	0.504274	117	FALSE
CG14891	25	33	10	7	0.466667	0.533333	75	FALSE
CG14891	23	26	25	34	0.444444	0.555556	108	FALSE
CG14891	23	16	26	17	0.597561	0.402439	82	FALSE
CG14891	29	26	21	18	0.531915	0.468085	94	FALSE
CG14891	16	24	27	27	0.457447	0.542553	94	FALSE	0.490186	0.509814
CG31287	9	33	22	23	0.356322	0.643678	87	FALSE
CG31287	16	30	22	30	0.387755	0.612245	98	FALSE
CG31287	22	42	11	30	0.314286	0.685714	105	FALSE
CG31287	14	24	12	28	0.333333	0.666667	78	FALSE
CG31287	10	30	17	29	0.313953	0.686047	86	FALSE
CG31287	12	26	10	20	0.323529	0.676471	68	FALSE
CG31287	12	32	10	26	0.275	0.725	80	FALSE
CG31287	14	31	20	24	0.382022	0.617978	89	FALSE
CG31287	15	24	27	35	0.415842	0.584158	101	FALSE
CG31287	15	19	19	29	0.414634	0.585366	82	FALSE
CG31287	16	19	22	19	0.5	0.5	76	FALSE
CG31287	20	11	13	18	0.532258	0.467742	62	FALSE
CG31287	17	35	26	37	0.373913	0.626087	115	FALSE
CG31287	35	44	33	27	0.489209	0.510791	139	FALSE
CG31287	10	21	29	40	0.39	0.61	100	FALSE
CG31287	10	21	18	44	0.301075	0.698925	93	FALSE
CG31287	25	31	28	31	0.46087	0.53913	115	FALSE
CG31287	11	33	32	42	0.364407	0.635593	118	FALSE
CG31287	20	31	28	27	0.45283	0.54717	106	FALSE
CG31287	3	8	17	19	0.425532	0.574468	47	FALSE
CG31287	32	27	19	17	0.536842	0.463158	95	FALSE
CG31287	21	26	19	29	0.421053	0.578947	95	FALSE	0.398394	0.601606
CG31542	35	53	22	35	0.393103	0.606897	145	FALSE
CG31542	16	16	27	27	0.5	0.5	86	FALSE
CG31542	37	45	27	28	0.467153	0.532847	137	FALSE
CG31542	33	41	33	20	0.519685	0.480315	127	FALSE
CG31542	35	40	27	32	0.462687	0.537313	134	FALSE
CG31542	35	40	31	28	0.492537	0.507463	134	FALSE
CG31542	34	30	10	15	0.494382	0.505618	89	FALSE
CG31542	25	49	27	21	0.42623	0.57377	122	FALSE
CG31542	32	45	25	22	0.459677	0.540323	124	FALSE
CG31542	16	31	23	20	0.433333	0.566667	90	FALSE
CG31542	30	29	29	23	0.531532	0.468468	111	FALSE
CG31542	21	30	13	22	0.395349	0.604651	86	FALSE
CG31542	21	31	27	26	0.457143	0.542857	105	FALSE
CG31542	22	35	30	29	0.448276	0.551724	116	FALSE
CG31542	31	48	27	38	0.402778	0.597222	144	FALSE
CG31542	15	14	9	15	0.45283	0.54717	53	FALSE
CG31542	31	29	19	18	0.515464	0.484536	97	FALSE
CG31542	26	11	32	22	0.637363	0.362637	91	FALSE
CG31542	22	43	38	25	0.46875	0.53125	128	FALSE
CG31542	35	37	14	17	0.475728	0.524272	103	FALSE
CG31542	6	21	18	23	0.352941	0.647059	68	FALSE
CG31542	36	34	39	35	0.520833	0.479167	144	FALSE
CG31542	8	17	11	10	0.413043	0.586957	46	FALSE	0.467148	0.532852
CG3158	34	3	23	33	0.612903	0.387097	93	FALSE
CG3158	25	36	20	24	0.428571	0.571429	105	FALSE
CG3158	31	20	23	24	0.55102	0.44898	98	FALSE
CG3158	13	11	0	0	0.541667	0.458333	24	FALSE
CG3158	28	31	24	28	0.468468	0.531532	111	FALSE
CG3158	6	7	1	2	0.4375	0.5625	16	16
CG3158	29	30	29	28	0.5	0.5	116	FALSE
CG3158	20	23	0	0	0.465116	0.534884	43	FALSE	0.500656	0.499344
CG6255	25	44	22	36	0.370079	0.629921	127	FALSE
CG6255	33	52	13	28	0.365079	0.634921	126	FALSE
CG6255	35	56	19	26	0.397059	0.602941	136	FALSE
CG6255	37	53	25	22	0.452555	0.547445	137	FALSE
CG6255	30	21	22	25	0.530612	0.469388	98	FALSE
CG6255	18	19	29	28	0.5	0.5	94	FALSE
CG6255	35	36	25	26	0.491803	0.508197	122	FALSE
CG6255	31	33	28	32	0.475806	0.524194	124	FALSE
CG6255	32	36	29	33	0.469231	0.530769	130	FALSE
CG6255	21	36	26	23	0.443396	0.556604	106	FALSE
CG6255	34	42	22	28	0.444444	0.555556	126	FALSE
CG6255	22	45	33	27	0.433071	0.566929	127	FALSE
CG6255	17	27	19	19	0.439024	0.560976	82	FALSE
CG6255	38	62	27	34	0.403727	0.596273	161	FALSE
CG6255	37	47	15	19	0.440678	0.559322	118	FALSE
CG6255	25	30	27	36	0.440678	0.559322	118	FALSE
CG6255	24	29	35	37	0.472	0.528	125	FALSE
CG6255	22	29	33	30	0.482456	0.517544	114	FALSE
CG6255	25	33	39	27	0.516129	0.483871	124	FALSE
CG6255	27	20	27	46	0.45	0.55	120	FALSE	0.45377	0.54623
CG7362	29	36	32	24	0.504132	0.495868	121	FALSE
CG7362	35	34	22	24	0.495652	0.504348	115	FALSE
CG7362	38	36	22	22	0.508475	0.491525	118	FALSE
CG7362	37	30	27	30	0.516129	0.483871	124	FALSE
CG7362	35	28	27	28	0.525424	0.474576	118	FALSE
CG7362	38	39	21	38	0.433824	0.566176	136	FALSE
CG7362	19	36	21	31	0.373832	0.626168	107	FALSE
CG7362	33	36	31	27	0.503937	0.496063	127	FALSE
CG7362	24	34	28	27	0.460177	0.539823	113	FALSE
CG7362	38	36	20	24	0.491525	0.508475	118	FALSE
CG7362	31	42	25	21	0.470588	0.529412	119	FALSE
CG7362	34	30	21	30	0.478261	0.521739	115	FALSE
CG7362	37	43	24	36	0.435714	0.564286	140	FALSE
CG7362	31	31	26	26	0.5	0.5	114	FALSE
CG7362	32	51	18	18	0.420168	0.579832	119	FALSE
CG7362	30	28	17	28	0.456311	0.543689	103	FALSE
CG7362	30	40	18	17	0.457143	0.542857	105	FALSE
CG7362	35	42	22	19	0.483051	0.516949	118	FALSE
CG7362	33	46	27	24	0.461538	0.538462	130	FALSE
CG7362	24	13	28	19	0.619048	0.380952	84	FALSE
CG7362	4	7	4	12	0.296296	0.703704	27	FALSE
CG7362	22	29	35	38	0.459677	0.540323	124	FALSE	0.470496	0.529504
CG7478	23	25	2	12	0.403226	0.596774	62	FALSE
CG7478	32	23	21	19	0.557895	0.442105	95	FALSE
CG7478	18	25	31	37	0.441441	0.558559	111	FALSE
CG7478	22	20	29	28	0.515152	0.484848	99	FALSE
CG7478	26	39	26	24	0.452174	0.547826	115	FALSE
CG7478	28	28	18	37	0.414414	0.585586	111	FALSE
CG7478	36	40	31	41	0.452703	0.547297	148	FALSE
CG7478	26	37	0	0	0.412698	0.587302	63	FALSE
CG7478	30	44	45	33	0.493421	0.506579	152	FALSE
CG7478	31	32	30	40	0.458647	0.541353	133	FALSE
CG7478	21	29	29	28	0.46729	0.53271	107	FALSE
CG7478	34	30	19	27	0.481818	0.518182	110	FALSE
CG7478	23	32	21	43	0.369748	0.630252	119	FALSE
CG7478	34	43	26	20	0.487805	0.512195	123	FALSE
CG7478	16	32	39	22	0.504587	0.495413	109	FALSE
CG7478	18	28	20	32	0.387755	0.612245	98	FALSE
CG7478	3	6	25	33	0.41791	0.58209	67	FALSE
CG7478	21	21	28	32	0.480392	0.519608	102	FALSE	0.455504	0.544496
wt	19	28	12	34	0.333333	0.666667	93	FALSE
wt	28	31	25	42	0.420635	0.579365	126	FALSE
wt	32	25	29	36	0.5	0.5	122	FALSE
wt	29	33	30	43	0.437037	0.562963	135	FALSE
wt	33	31	26	39	0.457364	0.542636	129	FALSE
wt	3	21	26	42	0.315217	0.684783	92	FALSE
wt	23	25	34	28	0.518182	0.481818	110	FALSE
wt	24	41	31	36	0.416667	0.583333	132	FALSE
wt	27	35	31	28	0.479339	0.520661	121	FALSE
wt	30	44	28	33	0.42963	0.57037	135	FALSE
wt	28	31	26	30	0.469565	0.530435	115	FALSE
wt	33	44	36	26	0.496403	0.503597	139	FALSE
wt	24	35	19	24	0.421569	0.578431	102	FALSE
wt	23	40	26	28	0.418803	0.581197	117	FALSE
wt	11	23	29	40	0.38835	0.61165	103	FALSE
wt	28	32	23	18	0.50495	0.49505	101	FALSE
wt	23	21	27	38	0.458716	0.541284	109	FALSE
wt	29	24	34	35	0.516393	0.483607	122	FALSE	0.444023	0.555977
