# Supplementary material for: Do Candidate Genes Mediating Conspecific Sperm Precedence Affect Sperm Competitive Ability Within Species? A Test Case in Drosophila
Source: G3 (Bethesda). 2014 Jul 16;4(9):1701–7. doi: 10.1534/g3.114.012476 (PMC4169163; doi:10.1534/g3.114.012476)
Supplement: Supporting Information [file supp_g3.114.012476_FileS2.xls]

## Sheet: viability
	Vial1		Vial2						Vial1		Vial2
NonCy	e	+	e	+	ebony	wt	Avg_wt	Cy	e	+	e	+	ebony	wt	Avg_wt
CG31287	36	48	18	26	0.421875	0.578125		CG31287	30	42	18	20	0.436364	0.563636
CG31287	49	46	9	15	0.487395	0.512605		CG31287	25	27	20	25	0.463918	0.536082
CG31287	47	63	25	26	0.447205	0.552795		CG31287	19	24	17	17	0.467532	0.532468
CG31287	34	35	20	20	0.495413	0.504587		CG31287	25	41	12	15	0.397849	0.602151
CG31287	41	54	17	37	0.389262	0.610738		CG31287	12	22	2	3	0.358974	0.641026
CG31287	34	45	31	26	0.477941	0.522059		CG31287	23	30	16	16	0.458824	0.541176
CG31287	41	43	6	8	0.479592	0.520408		CG31287	25	38	15	20	0.408163	0.591837
CG31287	34	35	26	25	0.5	0.5		CG31287	23	31	27	16	0.515464	0.484536
CG31287	43	50	24	25	0.471831	0.528169		CG31287	24	44	9	10	0.37931	0.62069
CG31287	34	34	30	22	0.533333	0.466667		CG31287	14	13	11	10	0.520833	0.479167
CG31287	20	47	20	29	0.344828	0.655172		CG31287	28	33	10	12	0.457831	0.542169
CG31287	21	42	14	6	0.421687	0.578313		CG31287	17	29	6	14	0.348485	0.651515
CG31287	45	49	31	30	0.490323	0.509677		CG31287	23	35	21	37	0.37931	0.62069
CG31287	45	49	20	26	0.464286	0.535714		CG31287	15	21	4	17	0.333333	0.666667
CG31287	31	38	1	0	0.457143	0.542857		CG31287	20	46	10	18	0.319149	0.680851
CG31287	31	37	35	33	0.485294	0.514706		CG31287	25	20	8	17	0.471429	0.528571
CG31287	36	36	22	32	0.460317	0.539683		CG31287	22	27	3	5	0.438596	0.561404
CG31287	25	30	4	13	0.402778	0.597222		CG31287	15	21	11	12	0.440678	0.559322
CG31287	38	31	14	28	0.468468	0.531532		CG31287	30	35	16	18	0.464646	0.535354	0.575753
CG31287	39	46	23	32	0.442857	0.557143
CG31287	27	49	20	23	0.394958	0.605042
CG31287	39	55	35	25	0.480519	0.519481
CG31287	49	46	28	21	0.534722	0.465278
CG31287	47	40	30	29	0.527397	0.472603
CG31287	31	43	38	28	0.492857	0.507143
CG31287	48	40	6	8	0.529412	0.470588
CG31287	24	38	8	12	0.390244	0.609756
CG31287	38	35	14	17	0.5	0.5
CG31287	49	38	0	0	0.563218	0.436782
CG31287	45	52	22	18	0.489051	0.510949
CG31287	35	55	0	0	0.388889	0.611111
CG31287	22	43	12	15	0.369565	0.630435
CG31287	4	2	4	8	0.444444	0.555556	0.537967
CG6864	48	40	7	13				CG6864	27	34	3	11	0.4	0.6
CG6864	21	23	3	2	0.489796	0.510204		CG6864	28	39	12	19	0.408163	0.591837
CG6864	25	29	13	18	0.447059	0.552941		CG6864	28	44	23	39	0.380597	0.619403
CG6864	37	42	17	24	0.45	0.55		CG6864	38	42	13	18	0.459459	0.540541
CG6864	35	36	3	7	0.469136	0.530864		CG6864	17	30	26	14	0.494253	0.505747
CG6864	33	44	18	25	0.425	0.575		CG6864	38	42	18	22	0.466667	0.533333
CG6864	31	39	28	34	0.44697	0.55303		CG6864	17	24	9	15	0.4	0.6
CG6864	40	56	19	20	0.437037	0.562963		CG6864	50	45	21	16	0.537879	0.462121
CG6864	36	32	17	20	0.504762	0.495238		CG6864	21	26	11	10	0.470588	0.529412
CG6864	31	41	34	23	0.503876	0.496124		CG6864	47	41	4	4	0.53125	0.46875
CG6864	30	32	18	20	0.48	0.52		CG6864	14	24	7	37			0.545114
CG6864	35	29	26	31	0.504132	0.495868
CG6864	37	47	18	24	0.436508	0.563492
CG6864	36	44	26	28	0.462687	0.537313
CG6864	36	55	22	40	0.379085	0.620915
CG6864	42	50	21	24	0.459854	0.540146
CG6864	34	40	1	3	0.448718	0.551282
CG6864	36	49	1	4	0.411111	0.588889
CG6864	37	60	37	18	0.486842	0.513158
CG6864	39	35	26	45	0.448276	0.551724
CG6864	44	72	8	9	0.390977	0.609023
CG6864	46	50	29	40	0.454545	0.545455
CG6864	27	34	14	15	0.455556	0.544444
CG6864	51	59	27	34	0.45614	0.54386
CG6864	40	48	28	29	0.468966	0.531034	0.545124
CG14891	43	43	25	32	0.475524	0.524476		CG14891	12	21	9	10	0.403846	0.596154
CG14891	29	36	14	28	0.401869	0.598131		CG14891	28	34	19	27	0.435185	0.564815
CG14891	22	39	33	32	0.436508	0.563492		CG14891	13	21	4	17	0.309091	0.690909
CG14891	29	39	0	0	0.426471	0.573529		CG14891	22	32	12	21	0.390805	0.609195
CG14891	62	46	19	18	0.558621	0.441379		CG14891	20	41	10	13	0.357143	0.642857
CG14891	45	53	7	5	0.472727	0.527273		CG14891	17	28	1	6	0.346154	0.653846
CG14891	19	32	0	0	0.372549	0.627451		CG14891	34	42	22	39	0.408759	0.591241
CG14891	38	42	21	29	0.453846	0.546154		CG14891	23	22	8	16	0.449275	0.550725
CG14891	20	38	1	0	0.355932	0.644068		CG14891	25	25	12	18	0.4625	0.5375
CG14891	29	48	0	0	0.376623	0.623377		CG14891	22	30	11	12	0.44	0.56
CG14891	48	53	28	26	0.490323	0.509677		CG14891	10	14	4	2	0.466667	0.533333
CG14891	50	42	34	28	0.545455	0.454545		CG14891	30	36	23	32	0.438017	0.561983
CG14891	49	56	33	30	0.488095	0.511905		CG14891	35	44	16	26	0.421488	0.578512
CG14891	29	36	13	23	0.415842	0.584158		CG14891	33	35	18	26	0.455357	0.544643	0.586837
CG14891	12	23	10	10	0.4	0.6
CG14891	31	54	10	11	0.386792	0.613208
CG14891	37	38	13	21	0.458716	0.541284
CG14891	49	55	36	28	0.505952	0.494048
CG14891	45	35	23	25	0.53125	0.46875
CG14891	35	55	34	32	0.442308	0.557692
CG14891	42	42	11	25	0.441667	0.558333
CG14891	25	40	31	29	0.448	0.552
CG14891	46	58	7	7	0.449153	0.550847
CG14891	28	37	0	0	0.430769	0.569231
CG14891	53	66	11	14	0.444444	0.555556
CG14891	47	54	20	24	0.462069	0.537931
CG14891	13	19	4	0	0.472222	0.527778
CG14891	21	41	33	27	0.442623	0.557377
CG14891	36	47	22	28	0.43609	0.56391
CG14891	36	63	37	28	0.445122	0.554878
CG14891	26	54	0	0	0.325	0.675
CG14891	36	55	23	24	0.427536	0.572464
CG14891	34	44	26	36	0.428571	0.571429
CG14891	38	55	29	28	0.446667	0.553333	0.55602
CG4836	33	35	23	25	0.482759	0.517241		CG4836	34	41	24	23	0.47541	0.52459
CG4836	26	36	20	23	0.438095	0.561905		CG4836	20	36	15	26	0.360825	0.639175
CG4836	21	31	2	8	0.370968	0.629032		CG4836	35	35	27	30	0.488189	0.511811
CG4836	22	24	20	21	0.482759	0.517241		CG4836	33	42	27	18	0.5	0.5
CG4836	36	41	8	21	0.415094	0.584906		CG4836	44	61	37	26	0.482143	0.517857
CG4836	16	28	23	24	0.428571	0.571429		CG4836	34	37	22	25	0.474576	0.525424
CG4836	18	30	29	35	0.419643	0.580357		CG4836	35	54	30	32	0.430464	0.569536
CG4836	33	36	12	17	0.459184	0.540816		CG4836	35	40	28	29	0.477273	0.522727
CG4836	31	32	18	23	0.471154	0.528846		CG4836	28	33	20	19	0.48	0.52
CG4836	18	16	1	4	0.487179	0.512821	0.554459	CG4836	34	41	5	2	0.47561	0.52439
								CG4836	35	40	22	21	0.483051	0.516949
								CG4836	39	34	24	27	0.508065	0.491935
								CG4836	21	34	1	1	0.385965	0.614035
								CG4836	36	31	11	17	0.494737	0.505263
								CG4836	37	45	21	14	0.495726	0.504274
								CG4836	40	38	33	32	0.51049	0.48951
								CG4836	37	33	23	13	0.566038	0.433962
								CG4836	53	60	7	7	0.472441	0.527559
								CG4836	25	42	22	23	0.419643	0.580357
								CG4836	41	45	15	23	0.451613	0.548387
								CG4836	46	57	22	27	0.447368	0.552632	0.529542
CG3610	28	25	18	20	0.505495	0.494505		CG3610	30	32	20	23	0.47619	0.52381
CG3610	30	35	18	15	0.489796	0.510204		CG3610	35	45	21	15	0.482759	0.517241
CG3610	27	31	17	17	0.478261	0.521739		CG3610	27	25	13	17	0.487805	0.512195
CG3610	33	28	24	27	0.508929	0.491071		CG3610	32	52	34	19	0.481752	0.518248
CG3610	38	29	17	25	0.504587	0.495413		CG3610	38	32	20	28	0.491525	0.508475
CG3610	37	39	30	28	0.5	0.5		CG3610	40	49	35	30	0.487013	0.512987
CG3610	32	41	28	21	0.491803	0.508197		CG3610	40	42	31	29	0.5	0.5
CG3610	37	32	15	23	0.485981	0.514019		CG3610	45	40	15	22	0.491803	0.508197
CG3610	31	35	18	17	0.485149	0.514851		CG3610	35	38	15	17	0.47619	0.52381
CG3610	29	25	16	23	0.483871	0.516129	0.506613	CG3610	37	32	15	21	0.495238	0.504762	0.512972

## Sheet: P2 fec
test male	CvsNC	v1e	v1wt	v2e	v2wt	v3e	v3wt	mate1 (refract)	mate2 (renate)	P2	fec	IF fec>20-->0	P2correct	P2v2	P2v3	P2v2c	P2v3c	P2v3-P2v2
14891C	0	0	0	1	0	1	0	FALSE	TRUE
14891C	0	28	2	8	8	1	19	FALSE	FALSE	0.75	66	0	0.635593	0.5	0.95	0.423729	0.805085	0.381356
14891C	0	29	0	6	30	0	0	FALSE	FALSE	0.833333	65	0	0.706215	0.833333		0.706215
14891C	0	28	0	11	22	1	43	FALSE	FALSE	0.844156	105	0	0.715386	0.666667	0.977273	0.564972	0.828197	0.263225
14891C	0	11	3	3	26	1	36	FALSE	FALSE	0.939394	80	0	0.796097	0.896552	0.972973	0.75979	0.824553	0.0647638
14891C	0	28	0	0	24	1	48	FALSE	FALSE	0.986301	101	0	0.835849	1	0.979592	0.847458	0.830163	-0.0172951
14891C	0	26	1	0	0	4	32	FALSE	FALSE	0.888889	63	0	0.753296		0.888889		0.753296
14891C	0	15	2	3	15	1	24	FALSE	FALSE	0.906977	60	0	0.768624	0.833333	0.96	0.706215	0.813559	0.107345
14891C	0	18	0	3	22	2	30	FALSE	FALSE	0.912281	75	0	0.773119	0.88	0.9375	0.745763	0.794492	0.0487288
14891C	0	31	5	4	21	2	52	FALSE	FALSE	0.924051	115	0	0.783094	0.84	0.962963	0.711864	0.81607	0.104206
14891C	0	30	6	2	33	4	54	FALSE	FALSE	0.935484	129	0	0.792783	0.942857	0.931034	0.799031	0.789012	-0.0100192
14891C	0	22	4	1	27	0	35	FALSE	FALSE	0.984127	89	0	0.834006	0.964286	1	0.817191	0.847458	0.0302663
14891C	0	3	0	0	4	1	28	FALSE	FALSE	0.969697	36	0	0.821777	1	0.965517	0.847458	0.818235	-0.0292227
14891C	0	6	0	0	18	0	20	FALSE	FALSE	1	44	0	0.847458	1	1	0.847458	0.847458	0
14891NC	1	3	0	1	0	0	0	FALSE	TRUE
14891NC	1	0	0	0	0	1	0	FALSE	TRUE
14891NC	1	8	0	0	0	0	0	FALSE	TRUE
14891NC	1	25	0	30	0	18	0	FALSE	TRUE
14891NC	1	0	0	0	0	0	0	TRUE	TRUE
14891NC	1	32	0	37	0	22	0	FALSE	TRUE
14891NC	1	11	0	4	0	8	0	FALSE	TRUE
14891NC	1	28	0	25	0	30	0	FALSE	TRUE
14891NC	1	30	0	20	10	2	23	FALSE	FALSE	0.6	85	0	0.535714	0.333333	0.92	0.297619	0.821429	0.52381
14891NC	1	0	0	16	0	21	0	FALSE	TRUE
14891NC	1	26	1	25	5	17	24	FALSE	FALSE	0.408451	98	0	0.364688	0.166667	0.585366	0.14881	0.522648	0.373839
14891NC	1	29	0	3	5	0	0	FALSE	FALSE	0.625	37	0	0.558036	0.625		0.558036
14891NC	1	10	2	0	19	1	27	FALSE	FALSE	0.978723	59	0	0.87386	1	0.964286	0.892857	0.860969	-0.0318878
14891NC	1	27	0	1	40	1	55	FALSE	FALSE	0.979381	124	0	0.874448	0.97561	0.982143	0.87108	0.876913	0.00583313
14891NC	1	32	1	13	7	4	29	FALSE	FALSE	0.679245	86	0	0.606469	0.35	0.878788	0.3125	0.784632	0.472132
14891NC	1	10	0	6	6	1	24	FALSE	FALSE	0.810811	47	0	0.723938	0.5	0.96	0.446429	0.857143	0.410714
14891NC	1	14	5	8	28	1	35	FALSE	FALSE	0.875	91	0	0.78125	0.777778	0.972222	0.694444	0.868056	0.173611
14891NC	1	31	0	6	26	1	41	FALSE	FALSE	0.905405	105	0	0.808398	0.8125	0.97619	0.725446	0.871599	0.146152
14891NC	1	22	0	5	25	1	34	FALSE	FALSE	0.907692	87	0	0.81044	0.833333	0.971429	0.744048	0.867347	0.123299
14891NC	1	20	3	0	22	2	27	FALSE	FALSE	0.960784	74	0	0.857843	1	0.931034	0.892857	0.831281	-0.0615764
14891NC	1	14	0	1	13	2	21	FALSE	FALSE	0.918919	51	0	0.820463	0.928571	0.913043	0.829082	0.815217	-0.0138642
14891NC	1	30	0	2	27	3	39	FALSE	FALSE	0.929577	101	0	0.82998	0.931034	0.928571	0.831281	0.829082	-0.00219916
14891NC	1	19	1	2	22	2	33	FALSE	FALSE	0.932203	79	0	0.832324	0.916667	0.942857	0.818452	0.841837	0.0233844
14891NC	1	20	2	2	21	1	48	FALSE	FALSE	0.958333	94	0	0.855655	0.913043	0.979592	0.815217	0.874636	0.0594182
14891NC	1	4	0	0	6	1	9	FALSE	FALSE	0.9375	20	20	0.837054	1	0.9	0.892857	0.803571	-0.0892857
14891NC	1	16	0	2	22	1	26	FALSE	FALSE	0.941176	67	0	0.840336	0.916667	0.962963	0.818452	0.859788	0.041336
14891NC	1	16	0	9	12	1	21	FALSE	FALSE	0.767442	59	0	0.685216	0.571429	0.954545	0.510204	0.852273	0.342069
14891NC	1	22	0	0	28	1	22	FALSE	FALSE	0.980392	73	0	0.87535	1	0.956522	0.892857	0.854037	-0.0388199
14891NC	1	10	0	1	19	2	40	FALSE	FALSE	0.951613	72	0	0.849654	0.95	0.952381	0.848214	0.85034	0.00212585
14891NC	1	28	0	2	20	0	21	FALSE	FALSE	0.953488	71	0	0.851329	0.909091	1	0.811688	0.892857	0.0811688
14891NC	1	28	1	2	26	1	45	FALSE	FALSE	0.959459	103	0	0.85666	0.928571	0.978261	0.829082	0.873447	0.0443656
14891NC	1	19	0	1	35	3	64	FALSE	FALSE	0.961165	122	0	0.858183	0.972222	0.955224	0.868056	0.852878	-0.0151771
14891NC	1	11	6	1	25	1	44	FALSE	FALSE	0.971831	88	0	0.867706	0.961538	0.977778	0.858516	0.873016	0.0144994
14891NC	1	16	0	1	17	0	28	FALSE	FALSE	0.978261	62	0	0.873447	0.944444	1	0.843254	0.892857	0.0496032
14891NC	1	9	0	1	24	0	25	FALSE	FALSE	0.98	59	0	0.875	0.96	1	0.857143	0.892857	0.0357143
14891NC	1	26	0	1	26	0	25	FALSE	FALSE	0.980769	78	0	0.875687	0.962963	1	0.859788	0.892857	0.0330688
14891NC	1	10	0	0	1	1	57	FALSE	FALSE	0.983051	69	0	0.877724	1	0.982759	0.892857	0.877463	-0.0153941
14891NC	1	29	0	0	30	1	46	FALSE	FALSE	0.987013	106	0	0.881262	1	0.978723	0.892857	0.87386	-0.018997
14891NC	1	24	0	2	38	1	56	FALSE	FALSE	0.969072	121	0	0.865243	0.95	0.982456	0.848214	0.877193	0.0289787
31287C	0	28	0	22	0	18	0	FALSE	TRUE
31287C	0	13	0	15	0	12	0	FALSE	TRUE
31287C	0	6	0	1	0	0	0	FALSE	TRUE
31287C	0	1	0	1	0	1	0	FALSE	TRUE
31287C	0	0	0	0	0	1	0	FALSE	TRUE
31287C	0	32	0	28	0	36	0	FALSE	TRUE
31287C	0	1	0	0	0	1	0	FALSE	TRUE
31287C	0	25	1	10	3	1	0	FALSE	FALSE	0.214286	40	0	0.184729	0.230769		0.198939
31287C	0	13	0	28	10	3	31	FALSE	FALSE	0.569444	85	0	0.4909	0.263158	0.911765	0.22686	0.786004	0.559144
31287C	0	22	1	4	10	1	34	FALSE	FALSE	0.897959	72	0	0.774103	0.714286	0.971429	0.615764	0.837438	0.221675
31287C	0	28	1	20	1	5	9	FALSE	FALSE	0.285714	64	0	0.246305	0.047619	0.642857	0.0410509	0.554187	0.513136
31287C	0	14	2	4	4	5	20	FALSE	FALSE	0.727273	49	0	0.626959	0.5	0.8	0.431034	0.689655	0.258621
31287C	0	28	1	11	29	1	49	FALSE	FALSE	0.866667	119	0	0.747126	0.725	0.98	0.625	0.844828	0.219828
31287C	0	29	0	6	21	1	41	FALSE	FALSE	0.898551	98	0	0.774613	0.777778	0.97619	0.670498	0.841544	0.171045
31287C	0	29	1	7	30	1	43	FALSE	FALSE	0.901235	111	0	0.776926	0.810811	0.977273	0.698975	0.842476	0.143502
31287C	0	27	1	6	29	3	56	FALSE	FALSE	0.904255	122	0	0.77953	0.828571	0.949153	0.714286	0.818235	0.103949
31287C	0	11	1	2	10	0	7	FALSE	FALSE	0.894737	31	0	0.771325	0.833333	1	0.718391	0.862069	0.143678
31287C	0	28	0	8	32	1	56	FALSE	FALSE	0.907216	125	0	0.782083	0.8	0.982456	0.689655	0.846945	0.15729
31287C	0	32	3	4	24	2	46	FALSE	FALSE	0.921053	111	0	0.794011	0.857143	0.958333	0.738916	0.826149	0.0872332
31287C	0	24	4	5	25	1	38	FALSE	FALSE	0.913043	97	0	0.787106	0.833333	0.974359	0.718391	0.839965	0.121574
31287C	0	20	0	4	17	1	38	FALSE	FALSE	0.916667	80	0	0.79023	0.809524	0.974359	0.697865	0.839965	0.142099
31287C	0	22	5	3	22	1	38	FALSE	FALSE	0.9375	91	0	0.80819	0.88	0.974359	0.758621	0.839965	0.0813439
31287C	0	27	2	3	21	1	50	FALSE	FALSE	0.946667	104	0	0.816092	0.875	0.980392	0.75431	0.845166	0.0908553
31287C	0	20	0	3	18	0	34	FALSE	FALSE	0.945455	75	0	0.815047	0.857143	1	0.738916	0.862069	0.123153
31287C	0	1	1	0	0	1	20	FALSE	FALSE	0.952381	23	0	0.821018		0.952381		0.821018
31287C	0	50	1	1	24	2	51	FALSE	FALSE	0.961538	129	0	0.828912	0.96	0.962264	0.827586	0.829538	0.00195185
31287C	0	18	6	0	21	1	35	FALSE	FALSE	0.982456	81	0	0.846945	1	0.972222	0.862069	0.838123	-0.0239464
31287C	0	18	1	0	25	2	34	FALSE	FALSE	0.967213	80	0	0.833804	1	0.944444	0.862069	0.814176	-0.0478927
31287C	0	27	0	1	22	1	42	FALSE	FALSE	0.969697	93	0	0.835946	0.956522	0.976744	0.824588	0.842021	0.0174331
31287C	0	5	9	0	31	2	48	FALSE	FALSE	0.975309	95	0	0.840783	1	0.96	0.862069	0.827586	-0.0344828
31287C	0	23	2	1	31	1	50	FALSE	FALSE	0.975904	108	0	0.841296	0.96875	0.980392	0.835129	0.845166	0.0100363
31287C	0	12	0	0	67	2	81	FALSE	FALSE	0.986667	162	0	0.850575	1	0.975904	0.862069	0.841296	-0.0207727
31287C	0	30	0	0	26	1	49	FALSE	FALSE	0.986842	106	0	0.850726	1	0.98	0.862069	0.844828	-0.0172414
31287C	0	24	0	0	37	0	0	FALSE	FALSE	1	61	0	0.862069	1		0.862069
31287NC	1	0	0	0	0	1	0	FALSE	TRUE
31287NC	1	26	0	34	0	20	0	FALSE	TRUE
31287NC	1	0	0	0	0	1	0	FALSE	TRUE
31287NC	1	0	0	1	0	28	0	FALSE	TRUE
31287NC	1	34	0	36	0	14	0	FALSE	TRUE
31287NC	1	42	0	34	0	0	0	FALSE	TRUE
31287NC	1	34	0	30	0	40	0	FALSE	TRUE
31287NC	1	6	0	7	0	2	0	FALSE	TRUE
31287NC	1	18	0	37	0	36	0	FALSE	TRUE
31287NC	1	3	0	0	0	1	0	FALSE	TRUE
31287NC	1	30	2	5	2	0	25	FALSE	FALSE	0.84375	64	0	0.78125	0.285714	1	0.26455	0.925926	0.661376
31287NC	1	11	0	5	3	2	3	FALSE	FALSE	0.461538	24	0	0.42735	0.375	0.6	0.347222	0.555556	0.208333
31287NC	1	10	0	13	1	8	21	FALSE	FALSE	0.511628	53	0	0.47373	0.0714286	0.724138	0.0661376	0.670498	0.604361
31287NC	1	34	0	29	0	20	0	FALSE	TRUE
31287NC	1	20	0	7	4	2	12	FALSE	FALSE	0.64	45	0	0.592593	0.363636	0.857143	0.3367	0.793651	0.45695
31287NC	1	28	1	6	28	1	43	FALSE	FALSE	0.910256	107	0	0.84283	0.823529	0.977273	0.762527	0.904882	0.142355
31287NC	1	10	0	13	10	3	36	FALSE	FALSE	0.741935	72	0	0.686977	0.434783	0.923077	0.402576	0.854701	0.452124
31287NC	1	26	0	9	8	3	1	FALSE	FALSE	0.428571	47	0	0.396825	0.470588	0.25	0.43573	0.231481	-0.204248
31287NC	1	15	1	3	19	1	1	FALSE	FALSE	0.833333	40	0	0.771605	0.863636	0.5	0.799663	0.462963	-0.3367
31287NC	1	19	0	4	21	2	19	FALSE	FALSE	0.869565	65	0	0.805153	0.84	0.904762	0.777778	0.837743	0.0599647
31287NC	1	22	2	6	29	1	21	FALSE	FALSE	0.877193	81	0	0.812216	0.828571	0.954545	0.767196	0.883838	0.116643
31287NC	1	22	1	2	32	1	54	FALSE	FALSE	0.966292	112	0	0.894715	0.941176	0.981818	0.87146	0.909091	0.0376312
31287NC	1	20	2	1	28	4	40	FALSE	FALSE	0.931507	95	0	0.862506	0.965517	0.909091	0.893997	0.841751	-0.0522466
31287NC	1	27	0	3	46	2	40	FALSE	FALSE	0.945055	118	0	0.875051	0.938776	0.952381	0.869237	0.881834	0.0125976
31287NC	1	21	1	1	27	2	34	FALSE	FALSE	0.953125	86	0	0.882523	0.964286	0.944444	0.892857	0.874486	-0.0183715
31287NC	1	29	0	1	32	4	57	FALSE	FALSE	0.946809	123	0	0.876675	0.969697	0.934426	0.897868	0.865209	-0.0326581
31287NC	1	22	0	2	40	1	17	FALSE	FALSE	0.95	82	0	0.87963	0.952381	0.944444	0.881834	0.874486	-0.00734862
31287NC	1	29	0	2	25	1	41	FALSE	FALSE	0.956522	98	0	0.885668	0.925926	0.97619	0.857339	0.90388	0.0465413
31287NC	1	28	3	3	51	1	56	FALSE	FALSE	0.963964	142	0	0.892559	0.944444	0.982456	0.874486	0.909682	0.035196
31287NC	1	9	0	1	31	0	0	FALSE	FALSE	0.96875	41	0	0.896991	0.96875		0.896991
31287NC	1	22	0	1	23	1	46	FALSE	FALSE	0.971831	93	0	0.899844	0.958333	0.978723	0.887346	0.906225	0.0188797
31287NC	1	23	0	0	19	1	36	FALSE	FALSE	0.982143	79	0	0.909392	1	0.972973	0.925926	0.900901	-0.025025
31287NC	1	12	0	0	22	1	35	FALSE	FALSE	0.982759	70	0	0.909962	1	0.972222	0.925926	0.900206	-0.0257202
31287NC	1	21	0	0	31	1	45	FALSE	FALSE	0.987013	98	0	0.913901	1	0.978261	0.925926	0.905797	-0.0201288
31287NC	1	24	0	0	31	0	56	FALSE	FALSE	1	111	0	0.925926	1	1	0.925926	0.925926	0
31287NC	1	7	0	0	14	0	15	FALSE	FALSE	1	36	0	0.925926	1	1	0.925926	0.925926	0
6864C	0	0	0	0	0	1	0	FALSE	TRUE
6864C	0	32	2	10	6	7	30	FALSE	FALSE	0.679245	87	0	0.623161	0.375	0.810811	0.344037	0.743863	0.399826
6864C	0	33	1	15	15	2	24	FALSE	FALSE	0.696429	90	0	0.638925	0.5	0.923077	0.458716	0.84686	0.388144
6864C	0	19	0	6	16	2	27	FALSE	FALSE	0.843137	70	0	0.77352	0.727273	0.931034	0.667223	0.85416	0.186937
6864C	0	30	0	10	22	1	48	FALSE	FALSE	0.864198	111	0	0.792842	0.6875	0.979592	0.630734	0.898708	0.267974
6864C	0	7	0	1	13	1	7	FALSE	FALSE	0.909091	29	0	0.834028	0.928571	0.875	0.8519	0.802752	-0.0491481
6864C	0	15	0	1	16	4	37	FALSE	FALSE	0.913793	73	0	0.838342	0.941176	0.902439	0.863465	0.827926	-0.0355389
6864C	0	14	1	0	15	3	24	FALSE	FALSE	0.928571	57	0	0.8519	1	0.888889	0.917431	0.815494	-0.101937
6864C	0	30	4	2	32	3	36	FALSE	FALSE	0.931507	107	0	0.854593	0.941176	0.923077	0.863465	0.84686	-0.0166051
6864C	0	14	0	2	23	2	32	FALSE	FALSE	0.932203	73	0	0.855232	0.92	0.941176	0.844037	0.863465	0.019428
6864C	0	24	0	4	27	1	43	FALSE	FALSE	0.933333	99	0	0.856269	0.870968	0.977273	0.799053	0.89658	0.0975275
6864C	0	33	0	1	18	2	36	FALSE	FALSE	0.947368	90	0	0.869145	0.947368	0.947368	0.869145	0.869145	0
6864C	0	6	0	0	5	1	14	FALSE	FALSE	0.95	26	0	0.87156	1	0.933333	0.917431	0.856269	-0.0611621
6864C	0	30	0	3	25	1	43	FALSE	FALSE	0.944444	102	0	0.866463	0.892857	0.977273	0.819135	0.89658	0.0774455
6864C	0	25	1	0	36	3	48	FALSE	FALSE	0.965517	113	0	0.885796	1	0.941176	0.917431	0.863465	-0.0539665
6864C	0	15	0	1	29	1	54	FALSE	FALSE	0.976471	100	0	0.895845	0.966667	0.981818	0.88685	0.900751	0.0139005
6864C	0	22	3	1	30	1	36	FALSE	FALSE	0.970588	93	0	0.890448	0.967742	0.972973	0.887837	0.892636	0.00479912
6864C	0	35	0	0	33	2	47	FALSE	FALSE	0.97561	117	0	0.895055	1	0.959184	0.917431	0.879985	-0.0374462
6864C	0	18	0	0	4	2	22	FALSE	FALSE	0.928571	46	0	0.8519	1	0.916667	0.917431	0.840979	-0.0764526
6864C	0	19	0	1	24	0	44	FALSE	FALSE	0.985507	88	0	0.904135	0.96	1	0.880734	0.917431	0.0366972
6864C	0	32	3	0	34	1	35	FALSE	FALSE	0.985714	105	0	0.904325	1	0.972222	0.917431	0.891947	-0.0254842
6864C	0	12	0	0	17	0	30	FALSE	FALSE	1	59	0	0.917431	1	1	0.917431	0.917431	0
6864C	0	0	0	0	31	1	54	FALSE	FALSE	0.988372	86	0	0.906763	1	0.981818	0.917431	0.900751	-0.0166806
6864C	0	20	1	0	24	0	30	FALSE	FALSE	1	75	0	0.917431	1	1	0.917431	0.917431	0
6864NC	1	0	0	1	0	1	0	FALSE	TRUE
6864NC	1	34	0	24	0	35	0	FALSE	TRUE
6864NC	1	14	0	10	0	0	0	FALSE	TRUE
6864NC	1	29	1	10	2	14	1	FALSE	FALSE	0.111111	57	0	0.101937	0.166667	0.0666667	0.152905	0.0611621	-0.0917431
6864NC	1	29	0	23	1	10	9	FALSE	FALSE	0.232558	72	0	0.213356	0.0416667	0.473684	0.0382263	0.434573	0.396346
6864NC	1	28	0	6	3	3	0	FALSE	FALSE	0.25	40	0	0.229358	0.333333	0	0.30581	0	-0.30581
6864NC	1	29	1	11	5	2	19	FALSE	FALSE	0.648649	67	0	0.595091	0.3125	0.904762	0.286697	0.830057	0.54336
6864NC	1	26	0	26	2	3	33	FALSE	FALSE	0.546875	90	0	0.50172	0.0714286	0.916667	0.0655308	0.840979	0.775448
6864NC	1	28	0	17	11	3	52	FALSE	FALSE	0.759036	111	0	0.696363	0.392857	0.945455	0.360419	0.867389	0.50697
6864NC	1	22	0	4	13	1	33	FALSE	FALSE	0.901961	73	0	0.827487	0.764706	0.970588	0.701565	0.890448	0.188883
6864NC	1	34	2	3	13	1	35	FALSE	FALSE	0.923077	88	0	0.84686	0.8125	0.972222	0.745413	0.891947	0.146534
6864NC	1	21	0	6	8	0	11	FALSE	FALSE	0.76	46	0	0.697248	0.571429	1	0.524246	0.917431	0.393185
6864NC	1	18	0	4	4	2	27	FALSE	FALSE	0.837838	55	0	0.768659	0.5	0.931034	0.458716	0.85416	0.395444
6864NC	1	30	1	8	20	1	39	FALSE	FALSE	0.867647	99	0	0.796006	0.714286	0.975	0.655308	0.894495	0.239187
6864NC	1	20	1	5	9	2	43	FALSE	FALSE	0.881356	80	0	0.808583	0.642857	0.955556	0.589777	0.876656	0.286879
6864NC	1	24	0	4	27	1	48	FALSE	FALSE	0.9375	104	0	0.860092	0.870968	0.979592	0.799053	0.898708	0.0996551
6864NC	1	33	1	3	28	0	0	FALSE	FALSE	0.903226	65	0	0.828648	0.903226		0.828648
6864NC	1	20	0	5	18	1	58	FALSE	FALSE	0.926829	102	0	0.850302	0.782609	0.983051	0.71799	0.901882	0.183892
6864NC	1	31	0	1	17	4	49	FALSE	FALSE	0.929577	102	0	0.852823	0.944444	0.924528	0.866463	0.848191	-0.0182717
6864NC	1	24	0	0	14	1	0	FALSE	FALSE	0.933333	39	0	0.856269	1		0.917431
6864NC	1	7	2	1	15	0	9	FALSE	FALSE	0.96	34	0	0.880734	0.9375	1	0.860092	0.917431	0.0573394
6864NC	1	20	2	3	22	1	52	FALSE	FALSE	0.948718	100	0	0.870383	0.88	0.981132	0.807339	0.900121	0.0927817
6864NC	1	19	0	0	20	1	41	FALSE	FALSE	0.983871	81	0	0.902634	1	0.97619	0.917431	0.895588	-0.0218436
6864NC	1	27	1	2	27	1	48	FALSE	FALSE	0.961538	106	0	0.882145	0.931034	0.979592	0.85416	0.898708	0.044548
6864NC	1	25	0	1	17	0	31	FALSE	FALSE	0.979592	74	0	0.898708	0.944444	1	0.866463	0.917431	0.0509684
6864NC	1	24	3	1	17	1	52	FALSE	FALSE	0.971831	98	0	0.891588	0.944444	0.981132	0.866463	0.900121	0.0336584
6864NC	1	30	0	1	38	1	53	FALSE	FALSE	0.978495	123	0	0.897701	0.974359	0.981481	0.893907	0.900442	0.00653441
6864NC	1	23	0	1	26	1	53	FALSE	FALSE	0.975309	104	0	0.894779	0.962963	0.981481	0.883452	0.900442	0.0169895
6864NC	1	15	0	0	28	1	31	FALSE	FALSE	0.983333	75	0	0.902141	1	0.96875	0.917431	0.888761	-0.0286697
6864NC	1	0	0	0	22	1	11	FALSE	FALSE	0.970588	34	0	0.890448	1	0.916667	0.917431	0.840979	-0.0764526
6864NC	1	9	0	0	28	1	54	FALSE	FALSE	0.987952	92	0	0.906378	1	0.981818	0.917431	0.900751	-0.0166806
6864NC	1	8	0	0	0	0	14	FALSE	FALSE	1	22	0	0.917431		1		0.917431	0.917431
6864NC	1	23	0	0	30	0	0	FALSE	FALSE	1	53	0	0.917431	1		0.917431
6864NC	1	16	1	0	21	0	36	FALSE	FALSE	1	74	0	0.917431	1	1	0.917431	0.917431	0
3610C	0	17	3	0	17	1	41	FALSE	FALSE	0.983051	79	0	0.963775	1	0.97619	0.980392	0.957049	-0.0233427
3610C	0	13	5	0	29	1	37	FALSE	FALSE	0.985075	85	0	0.965759	1	0.973684	0.980392	0.954592	-0.0257998
3610C	0	14	2	1	14	1	51	FALSE	FALSE	0.970149	83	0	0.951127	0.933333	0.980769	0.915033	0.961538	0.0465058
3610C	0	9	2	0	5	1	1	FALSE	FALSE	0.857143	18	18	0.840336	1	0.5	0.980392	0.490196	-0.490196
3610C	0	4	4	0	3	0	8	FALSE	FALSE	1	19	19	0.980392	1	1	0.980392	0.980392	0
3610C	0	5	1	0	13	1	33	FALSE	FALSE	0.978723	53	0	0.959533	1	0.970588	0.980392	0.951557	-0.0288351
3610C	0	23	0	10	0	5	0	FALSE	TRUE
3610C	0	5	2	1	3	0	0	FALSE	FALSE
3610C	0	6	0	1	12	0	8	FALSE	FALSE	0.952381	27	0	0.933707	0.923077	1	0.904977	0.980392	0.0754148
3610C	0	4	0	1	0	0	0	FALSE	TRUE
3610C	0	7	2	5	14	1	38	FALSE	FALSE	0.896552	67	0	0.878972	0.736842	0.974359	0.722394	0.955254	0.23286
3610C	0	0	1	0	22	0	15	TRUE	FALSE					1	1	0.980392	0.980392	0
3610C	0	11	0	1	16	1	37	FALSE	FALSE	0.963636	66	0	0.944742	0.941176	0.973684	0.922722	0.954592	0.0318703
3610C	0	18	3	4	13	1	31	FALSE	FALSE	0.897959	70	0	0.880352	0.764706	0.96875	0.749712	0.949755	0.200043
3610C	0	13	3	3	12	0	8	FALSE	FALSE	0.869565	39	0	0.852515	0.8	1	0.784314	0.980392	0.196078
3610C	0	9	0	10	2	3	9	FALSE	FALSE	0.458333	33	0	0.449346	0.166667	0.75	0.163399	0.735294	0.571895
3610C	0	7	0	5	6	1	6	FALSE	FALSE	0.666667	25	0	0.653595	0.545455	0.857143	0.534759	0.840336	0.305577
3610C	0	18	3	0	9	0	12	FALSE	FALSE	1	42	0	0.980392	1	1	0.980392	0.980392	0
3610C	0	16	0	3	0	0	5	FALSE	FALSE	0.625	24	0	0.612745	0	1		0.980392	0.980392
3610C	0	7	0	1	10	1	35	FALSE	FALSE	0.957447	54	0	0.938673	0.909091	0.972222	0.891266	0.953159	0.0618934
3610NC	1	5	0	1	0	3	0	FALSE	TRUE
3610NC	1	0	11	0	20	1	41	FALSE	FALSE	0.983871	73	0	0.964579	1	0.97619	0.980392	0.957049	-0.0233427
3610NC	1	7	0	1	6	0	6	FALSE	FALSE	0.923077	20	20	0.904977	0.857143	1	0.840336	0.980392	0.140056
3610NC	1	12	2	3	6	0	13	FALSE	FALSE	0.863636	36	0	0.846702	0.666667	1	0.653595	0.980392	0.326797
3610NC	1	9	0	0	18	1	41	FALSE	FALSE	0.983333	69	0	0.964052	1	0.97619	0.980392	0.957049	-0.0233427
3610NC	1	0	7	0	15	0	37	TRUE	FALSE					1	1	0.980392	0.980392	0
3610NC	1	16	3	0	26	2	35	FALSE	FALSE	0.968254	82	0	0.949269	1	0.945946	0.980392	0.927398	-0.0529942
3610NC	1	17	6	0	11	0	14	FALSE	FALSE	1	48	0	0.980392	1	1	0.980392	0.980392	0
3610NC	1	9	4	0	14	1	52	FALSE	FALSE	0.985075	80	0	0.965759	1	0.981132	0.980392	0.961894	-0.018498
3610NC	1	18	7	1	18	0	13	FALSE	FALSE	0.96875	57	0	0.949755	0.947368	1	0.928793	0.980392	0.0515996
3610NC	1	16	3	4	15	1	29	FALSE	FALSE	0.897959	68	0	0.880352	0.789474	0.966667	0.773994	0.947712	0.173719
3610NC	1	8	3	0	19	0	11	FALSE	FALSE	1	41	0	0.980392	1	1	0.980392	0.980392	0
3610NC	1	11	2	0	24	1	37	FALSE	FALSE	0.983871	75	0	0.964579	1	0.973684	0.980392	0.954592	-0.0257998
3610NC	1	20	0	2	16	1	57	FALSE	FALSE	0.960526	96	0	0.941692	0.888889	0.982759	0.87146	0.963489	0.0920291
3610NC	1	12	2	0	20	1	38	FALSE	FALSE	0.983051	73	0	0.963775	1	0.974359	0.980392	0.955254	-0.0251383
3610NC	1	15	0	1	7	0	10	FALSE	FALSE	0.944444	33	0	0.925926	0.875	1	0.857843	0.980392	0.122549
3610NC	1	14	1	0	18	0	15	FALSE	FALSE	1	48	0	0.980392	1	1	0.980392	0.980392	0
3610NC	1	16	1	0	22	2	40	FALSE	FALSE	0.96875	81	0	0.949755	1	0.952381	0.980392	0.933707	-0.0466853
3610NC	1	4	0	3	0	0	10	FALSE	FALSE	0.769231	17	17	0.754148	0	1		0.980392
4836C	0	22	3	1	21	1	45	FALSE	FALSE	0.970588	93	0	0.915649	0.954545	0.978261	0.900515	0.922888	0.022373
4836C	0	13	0	0	22	1	49	FALSE	FALSE	0.986111	85	0	0.930294	1	0.98	0.943396	0.924528	-0.0188679
4836C	0	13	0	0	7	1	26	FALSE	FALSE	0.970588	47	0	0.915649	1	0.962963	0.943396	0.908456	-0.0349406
4836C	0	11	0	2	3	0	7	FALSE	FALSE	0.833333	23	0	0.786164	0.6	1	0.566038	0.943396	0.377358
4836C	0	19	6	0	21	0	13	FALSE	FALSE	1	59	0	0.943396	1	1	0.943396	0.943396	0
4836C	0	25	8	0	32	1	41	FALSE	FALSE	0.986486	107	0	0.930648	1	0.97619	0.943396	0.920934	-0.0224618
4836C	0	24	1	0	12	0	11	FALSE	FALSE	1	48	0	0.943396	1	1	0.943396	0.943396	0
4836C	0	5	5	0	20	1	61	FALSE	FALSE	0.987805	92	0	0.931891	1	0.983871	0.943396	0.92818	-0.0152161
4836C	0	33	0	0	13	1	51	FALSE	FALSE	0.984615	98	0	0.928882	1	0.980769	0.943396	0.925254	-0.0181422
4836C	0	21	1	1	9	1	27	FALSE	FALSE	0.947368	60	0	0.893744	0.9	0.964286	0.849057	0.909704	0.0606469
4836C	0	19	0	0	0	0	0	FALSE	TRUE
4836C	0	8	3	1	5	0	0	FALSE	FALSE	0.833333	17	17	0.757576	0.833333		0.757576
4836NC	1	10	8	0	18	0	36	FALSE	FALSE	1	72	0	0.909091	1	1	0.909091	0.909091	0
4836NC	1	1	0	1	0	8	0	FALSE	TRUE
4836NC	1	17	6	0	28	0	31	FALSE	FALSE	1	82	0	0.909091	1	1	0.909091	0.909091	0
4836NC	1	11	1	0	7	0	0	FALSE	FALSE	1	19	19	0.909091	1		0.909091
4836NC	1	20	9	0	10	0	11	FALSE	FALSE	1	50	0	0.909091	1	1	0.909091	0.909091	0
4836NC	1	13	2	0	4	0	6	FALSE	FALSE	1	25	0	0.909091	1	1	0.909091	0.909091	0
4836NC	1	21	1	0	1	0	4	FALSE	FALSE	1	27	0	0.909091	1	1	0.909091	0.909091	0
4836NC	1	16	1	0	5	0	9	FALSE	FALSE	1	31	0	0.909091	1	1	0.909091	0.909091	0
4836NC	1	21	3	0	25	0	17	FALSE	FALSE	1	66	0	0.909091	1	1	0.909091	0.909091	0
4836NC	1	15	0	0	9	1	45	FALSE	FALSE	0.981818	70	0	0.892562	1	0.978261	0.909091	0.889328	-0.0197628
4836NC	1	11	4	0	10	1	20	FALSE	FALSE	0.967742	46	0	0.879765	1	0.952381	0.909091	0.865801	-0.04329
