# Supplementary material for: Do Candidate Genes Mediating Conspecific Sperm Precedence Affect Sperm Competitive Ability Within Species? A Test Case in Drosophila
Source: G3 (Bethesda). 2014 Jul 16;4(9):1701–7. doi: 10.1534/g3.114.012476 (PMC4169163; doi:10.1534/g3.114.012476)
Supplement: Supporting Information [file supp_g3.114.012476_FileS3.xls]

## Sheet: Sheet3
Gene	Condition	CT target	CT calibrator	∆CT
CG14891	control	25.85	18.98	-6.87
CG14891	control	24.58	17.91	-6.67
CG14891	control	24.8	17.9	-6.9
CG14891	control	27.7	20.69	-7.01
CG14891	control	27.59	21.17	-6.42
CG14891	KD	28.73	21.86	-6.87
CG14891	KD	27.43	20.8	-6.63
CG14891	KD	25.23	17.68	-7.55
CG14891	KD	26.44	18.93	-7.51
CG31287	control	27.19	20.82	-6.37
CG31287	control	26.94	21.06	-5.88
CG31287	control	28.28	21.11	-7.17
CG31287	control	25.76	22.18	-3.58
CG31287	control	25.41	22.71	-2.7
CG31287	control	26	22.93	-3.07
CG31287	KD	29.55	20.94	-8.61
CG31287	KD	33.31	21.38	-11.93
CG31287	KD	31.2	21.56	-9.64
CG31287	KD	30.04	20.85	-9.19
CG31287	KD	28.93	19.42	-9.51
CG3610	control	24.02	21.87	-2.15
CG3610	control	28.19	22.27	-5.92
CG3610	control	29.07	21.57	-7.5
CG3610	control	24.02	20.89	-3.13
CG3610	control	28.19	21.15	-7.04
CG3610	control	29.07	21.96	-7.11
CG3610	KD	29.4	22.49	-6.91
CG3610	KD	30.18	22.09	-8.09
CG3610	KD	28.64	22.23	-6.41
CG3610	KD	29.4	22.17	-7.23
CG3610	KD	30.18	21.77	-8.41
CG3610	KD	28.64	21.31	-7.33
CG4836	control	24.52	21.8	-2.72
CG4836	control	24.48	21.46	-3.02
CG4836	control	24.52	20.93	-3.59
CG4836	control	24.48	21.32	-3.16
CG4836	KD	25.3	21.84	-3.46
CG4836	KD	24.08	21.2	-2.88
CG4836	KD	25.3	21.5	-3.8
CG4836	KD	24.08	21	-3.08
CG6864	control	27.86	21.11	-6.75
CG6864	control	27.05	20.41	-6.64
CG6864	control	24.77	18.58	-6.19
CG6864	control	27.61	21.11	-6.5
CG6864	control	26.91	20.47	-6.44
CG6864	control	24.65	18.82	-5.83
CG6864	KD	27.65	19.81	-7.84
CG6864	KD	27.72	18.79	-8.93
CG6864	KD	27.37	19.84	-7.53
CG6864	KD	27.65	19.01	-8.64
CG6864	KD	28.17	21.65	-6.52
